# Supplementary material for: How to calculate sample size in animal and human studies
Source: Front Med (Lausanne). 2023 Aug 17;10:1215927. doi: 10.3389/fmed.2023.1215927 (PMC10469945; doi:10.3389/fmed.2023.1215927)
Supplement: Supplementary file 1 [file Data_Sheet_1.ZIP]

Archive with 4 entries (4 files):
- Supplementary Material.docx
- __MACOSX/._Supplementary Material.docx
- Supplementary Material 3.R
- __MACOSX/._Supplementary Material 3.R
