# Supplementary material for: How to calculate sample size in animal and human studies
Source: Front Med (Lausanne). 2023 Aug 17;10:1215927. doi: 10.3389/fmed.2023.1215927 (PMC10469945; doi:10.3389/fmed.2023.1215927)
Supplement: Supplementary file 1 [file Data_Sheet_1.ZIP › Supplementary Material 3.R]

rm(list=ls())
install.packages("pwr")
library(pwr)

(192.84-143.26)/sqrt((54.5^2+48.9^2)/2) ## 0.9575908
pwr.t.test(d=0.9576,power=0.8,sig.level=0.05,type="two.sample",alternative="two.sided") ## 19

(3.37-1.65)/sqrt((0.85^2+1.59^2)/2) ## 1.349154
pwr.t.test(d=1.3492,power=0.8,sig.level=0.05,type="two.sample",alternative="two.sided") ## 10
pwr.t.test(d=1.3492,power=0.8,sig.level=0.01,type="two.sample",alternative="two.sided") ## 15
pwr.t.test(d=1.3492,power=0.95,sig.level=0.05,type="two.sample",alternative="two.sided") ## 16


power.prop.test(p1 = 0.40, p2 = 0.55, sig.level=0.05, power=0.95)      ##  286
power.prop.test(p1 = 0.27, p2 = 0.54, sig.level=0.05, power=0.8)      ##  51
